# Supplementary material for: First Report of Anuran Trypanosoma DNA in Flat-Tailed House Geckos (Reptilia: Gekkonidae) Collected from Southern Thailand: No Evidence as a Reservoir for Human Trypanosomatids
Source: Pathogens. 2022 Feb 14;11(2):247. doi: 10.3390/pathogens11020247 (PMC8877104; doi:10.3390/pathogens11020247)
Supplement: Supplementary file 1 [file pathogens-11-00247-s001.zip]

Archive with 1 entries (1 files):
- pathogens-1579649-supplementary.pdf
